# Supplementary material for: Modeling the Impact of Exogenous Boosting and Universal Varicella Vaccination on the Clinical and Economic Burden of Varicella and Herpes Zoster in a Dynamic Population for England and Wales
Source: Vaccines (Basel). 2022 Aug 28;10(9):1416. doi: 10.3390/vaccines10091416 (PMC9501498; doi:10.3390/vaccines10091416)
Supplement: Supplementary file 1 [file vaccines-10-01416-s001.zip]

Archive with 1 entries (1 files):
- vaccines-1866569-supplementary.pdf
